# Supplementary material for: Degree of mosaicism in trophectoderm does not predict pregnancy potential: a corrected analysis of pregnancy outcomes following transfer of mosaic embryos
Source: Reprod Biol Endocrinol. 2018 Jan 26;16:6. doi: 10.1186/s12958-018-0322-5 (PMC5787309; doi:10.1186/s12958-018-0322-5)
Supplement: Additional file 1: — Data for 143 NGS-tested mosaic embryos that were transferred; extracted from Table S3 in the publication by Munné et al. [7]. (XLSX 17 kb) [file 12958_2018_322_MOESM1_ESM.xlsx]

## Sheet: Sheet1
Embryo #	Center	Age	Mosaicism description	% Mosaic	Mosaic type	Pregnancy outcome
1	3	35	Mos. Mono. 2 (20%), Mos. Tris. 5 (40%), Mos. Tris 20 (45%)	45	Complex	No pregnancy
2	4	34	Mos. partial Tris. 5q (20%) / Mos. Tris. 14 (50%) / Mos. partial Mono. 10q (20%)	50	Complex	No pregnancy
3	3	29	Mos. Tris. 4 (50%), Mos.Tris. 6 (40%), Mos. Mono 11 (35%), Mos Tris. 20 (35%)	50	Complex	No pregnancy
4	4	40	Mos partial Tris. 10q (50%) / Mos. partial Mono. 1p (20%)/ Mos. partial Mono. 4p (20%)	50	Complex	No pregnancy
5	4	33	Mos. Trisomies 7/ Mos. Tris 15 /Mos. Mono.18	20	Complex	No pregnancy
6	4	40	Mos. partial mono 20p / Mos. Mono. 14 / Mos. Mono. 21	20	Complex	No pregnancy
7	4	36	Mos. monosomy 5 / Mos. partial monoso 17q / Mos. Partial mono. 19q	20	Complex	No pregnancy
8	4	40	Mos. partial trisomy 17q / Mos. Mono. 15 / Mos. Mono. 21	20	Complex	No pregnancy
9	4	36	Mos. Mono 2 (20%) / Mos. partial Mono. 8p(20%) / Mos. Partial Mono. 9p (30%)	30	Complex	No pregnancy
10	4	36	Mos. Tris. 5 (20%) /Mos. Tris 22 (20%) / Mos Tris 17 (20%) / mos Tris 21 (30%)	30	Complex	No pregnancy
11	4	38	Mos. partial tris. 12p / Mos.Tris 18/ Mos.Tris.19 /Mos.Tris.20/ Mos.Tris.21	30	Complex	No pregnancy
12	4	40	Mos. Tris 5 (20%)/ Mos. Mono 4(30%)/ Mos. Mon.6 (10%)/ Mos Mono. 14(20%)/ Mos Mono.19 (20%)	30	Complex	No pregnancy
13	4	42	Mos. Tris 8 (30%)/ Mos. Tris 9 (20%)/ Mos Tris.12 (40%)/ Mos Tris. 16 (40%)/ Mos tris. 20 (20%)/ mos tris. 21 (30%) / Mos tris 22 (30%)/ Mos. mono 1 (20%) / Mos. Mono 17 (20%)	30	Complex	No pregnancy
14	3	41	Mos. Tris 11 (35%), Mos Tris 14 (35%), Mos. Mono 15 (25%)	35	Complex	No pregnancy
15	3	35	Mos Tris 5 (30%), Mos. partial mono. 8pter-q23.1 (35%), Mos Tris 13 (30%)	35	Complex	No pregnancy
16	4	39	Mos. trisomy 2 (20%) / Mos. partial mono. 10q (20%) /Mos.mono 13q (40%)	40	Complex	No pregnancy
17	4	39	Mos. Mono 4 (20%) / Mos. Tris 8 (40%) / Mos. Tris 21 (40%)	40	Complex	No pregnancy
18	4	38	Mos.Tris 7 /Mos.Tris. 17/ Mos.Mono 11	40	Complex	No pregnancy
19	4	32	Mos.Tris. 5 / Mos.Tris. 9 / Mos.Tris. 15	20	Complex	No pregnancy
20	3	30	Mos. Tris 13 (25%), Mos. Tris 14 (25%), Mos. Tris 21 (25%)	25	Complex	No pregnancy
21	4	40	Mos.Mono 4 (20%) / Mos. Mono 16 (20%) / Mos. Mono 21 (30%) / Mos. partial Tris. 3q / Mos partial tris 16p (20%) / Mos. Tris. 18 (20%)	30	Complex	No pregnancy
22	1	33	Mos. Partial Mono. 18pter-p11.21 / Mos. Trisomy 19	80	Double	No pregnancy
23	4	42	Mos. partial Tris. 11q (50%) / Mos. partial Tris. 16q (20%)	50	Double	No pregnancy
24	3	27	Mos. Partial mono 2q33.1-qter (50%) / Mos. Mono 14 (30%)	50	Double	Ongoing
25	1	39	Mos. Partial Mono. 7q11.22-qter/Mos. Partial Mono. 9q21.11-qter	50	Double	Ongoing
26	4	35	Mos. partial Tris 9q (50%) / Mos. Partial Tris. Xq (40%)	50	Double	Ongoing
27	3	35	Mos. Trisomy 7 (25%), Mos. Trisomy 8 (45%)	45	Double	Ongoing
28	4	35	Mos partial Mono. 7p (50%) / Mos Mono 11 (40%)	50	Double	Miscarried
29	3	33	Mos. Trisomy 14 (30%) / Mos. partial mono 21q22.21-qter (40%)	40	Double	No pregnancy
30	4	43	Mos. monosomy 5 / Mos. trisomy 19	20	Double	No pregnancy
31	4	36	Mos. trisomy 5 /Mos. monosomy 21	20	Double	No pregnancy
32	4	36	Mos. monosomy 21/Mos. trisomy 22	20	Double	No pregnancy
33	4		Mos. monosomy 3 (20%) /Mos. trisomy 11 (30%)	30	Double	No pregnancy
34	4	35	Mos. partial mono. 5q (40%) /Mos. mono. 9 (20%)	40	Double	No pregnancy
35	3	34	Mos. Monosomy 15 (40%), Mos. Monosomy 18 (30%)	40	Double	No pregnancy
36	3	37	Mos. Partial mono. 8pter-q24.12 (35%) / Mos. partial mono. 17pter-q21.33 (35%)	35	Double	No pregnancy
37	3	27	Mos. Trisomy 6 / Mos. Trisomy 16	30	Double	No pregnancy
38	4	33	Mos. Tris. 9 / Mos. Tris. 20	20	Double	No pregnancy
39	4	42	Mos. Tris. 5/ Mos. Tris. 9	20	Double	No pregnancy
40	3	43	Mos. Mono 6 (35%) / Mos. Partial Mono 13q32.2-qter (25%)	35	Double	Ongoing
41	3	41	Mos. Mono 7 (30%) / Mos Tris. 20 (35%)	35	Double	Ongoing
42	4	36	Mos.partial tris. 5q / Mos.partial tris.9q	30	Double	Ongoing
43	3	35	Mos. Monosomy 14 (35%), Mos. Monosomy 16 (30%)	35	Double	Ongoing
44	4	30	Mos.Tris. partial Mono. 10q / Mos. partial Tris. 14q	20	Double	Ongoing
45	4	43	Mos.partial tris. 3p (20%) / Mos.partial tris. 5q (30%)	30	Double	Ongoing
46	4	42	Mos.partial tris. 4p (40%) / Mos.partial Mono. 5p (20%)	40	Double	Ongoing
47	4	35	Mos. partial Mono. 2q /Mos. partial Mono. 10q	40	Double	Ongoing
48	3	35	Mos. Trisomy 5 (40%) / Mos. Trisomy 19 (30%)	40	Double	Ongoing
49	3	32	Mos. Monosomy 8 (40%) / Mos. Monosomy 11(40%)	40	Double	Miscarried
50	4	37	Mos. trisomies 20 / Mos. Tris. 21	40	Double	Miscarried
51	1	32	Mos. Monosomy 22	50	Mono	No pregnancy
52	1	43	Mos. Monosomy 16	80	Mono	No pregnancy
53	2	41	Mos. Monosomy 16	80	Mono	No pregnancy
54	2	42	Mos. Monosomy 19	80	Mono	No pregnancy
55	2	42	Mos. Monosomy 6	80	Mono	Ongoing
56	3	41	Mos. Monosomy 17	40	Mono	No pregnancy
57	4	38	Mos. monosomy 21	20	Mono	No pregnancy
58	3	25	Mos. Monosomy 18	25	Mono	No pregnancy
59	3	36	Mos. Monosomy 3	30	Mono	No pregnancy
60	3	32	Mos. Monosomy 13	30	Mono	No pregnancy
61	3	33	Mos. Monosomy 22	35	Mono	No pregnancy
62	3	37	Mos. Monosomy 18	20	Mono	Ongoing
63	3	26	Mos. Monosomy 1	25	Mono	Ongoing
64	3	35	Mos. Monosomy 6	25	Mono	Ongoing
65	3	36	Mos. Monosomy 11	25	Mono	Ongoing
66	3	34	Mos. Monosomy 13	25	Mono	Ongoing
67	3	36	Mos. Monosomy 18	25	Mono	Ongoing
68	3	37	Mos. Monosomy X	25	Mono	Ongoing
69	3	40	Mos. Monosomy 5	30	Mono	Ongoing
70	3	25	Mos. Monosomy 6	30	Mono	Ongoing
71	3	32	Mos. Monosomy 15	30	Mono	Ongoing
72	3	33	Mos. Monosomy 19	35	Mono	Ongoing
73	4	43	Mos. Monosomy 7	20	Mono	Ongoing
74	2	40	Mos. Monosomy 18	40	Mono	Ongoing
75	3	37	Mos. Monosomy 13	25	Mono	Miscarried
76	3	20	Mos. Monosomy X	25	Mono	Miscarried
77	3	36	Mos. Monosomy X	30	Mono	Miscarried
78	3	42	Mos. Monosomy 20	35	Mono	Miscarried
79	3	37	Mos. Monosomy 21	35	Mono	Miscarried
80	4	37	Mos. monosomy 17	20	Mono	Miscarried
81	4	37	Mos. Monosomy 19	20	Mono	No pregnancy
82	3	34	Mos. Monosomy 4	30	Mono	No pregnancy
83	3	38	Mos. Partial monosomy 3pter-p22.3	45	Partial	No pregnancy
84	3	28	Mos. partial monosomy 13q21.33-qter	45	Partial	No pregnancy
85	1	40	Mos. Partial Trisomy 2q24.1-qter	50	Partial	No pregnancy
86	1	41	Mos. Partial Monosomy 3pter-p12.2	50	Partial	No pregnancy
87	1	38	Mos. Partial Monosomy 7q11.21-qter	50	Partial	No pregnancy
88	4	41	Mos. partial monosomy 6q	80	Partial	No pregnancy
89	1	38	Mos. Partial Trisomy 6q22.2-qter	60	Partial	Miscarried
90	3	31	Mos. Partial monosomy 2q	45	Partial	Ongoing
91	3	29	Mos. Partial monosomy 14q24.3-qter	45	Partial	Ongoing
92	3	31	Mos. Partial monosomy 5q35.1-qter	50	Partial	Ongoing
93	2	34	Mos. Partial Trisomy 20	50	Partial	Ongoing
94	2	42	Mos. Partial monosomy 9	80	Partial	Ongoing
95	3	34	Mos. partial monosomy 1q	45	Partial	No pregnancy
96	3	35	Mos. Partial monosomy 3pter-p22.2	25	Partial	No pregnancy
97	3	33	Mos. Partial monosomy 2q	30	Partial	No pregnancy
98	3	34	Mos. Partial Monosomy 12pter-p11.2	30	Partial	No pregnancy
99	3	36	Mos. Partial monosomy 9q21.33-qter	40	Partial	No pregnancy
100	4	38	Mos. partial monosomy 8p	20	Partial	No pregnancy
101	1	30	Mos. Partial Monosomy 4pter-p11	30	Partial	No pregnancy
102	4	37	Mos. partial monosomy 6p	30	Partial	No pregnancy
103	3	35	Mos. Partial Trisomy Xp11.22-qter	25	Partial	Ongoing
104	3	37	Mos. Partial monosomy 5q14.1-qter	30	Partial	Ongoing
105	3	40	Mos. Partial monosomy 14q32.12-qter	35	Partial	Ongoing
106	3	43	Mos. Partial Monosomy 2pter-p23.3	40	Partial	Ongoing
107	3	25	Mos. Partial monosomy 7q21.12-qter	40	Partial	Ongoing
108	3	46	Mos. Partial Monosomy 11pter-p11.2	40	Partial	Ongoing
109	3	38	Mos. Partial Trisomy Xpter-p22.1	40	Partial	Ongoing
110	2	42	Mos. Partial monosomy 12	30	Partial	Ongoing
111	4	35	Mos. partial trisomy 14q	30	Partial	Ongoing
112	4	33	Mos. partial monosomy 2p	40	Partial	Ongoing
113	3	28	Mos. Partial Trisomy 8q23.3-qter	25	Partial	Miscarried
114	3	34	Mos. Partial Trisomy 9q	25	Partial	Miscarried
115	3	25	Mos. Partial Monosomy 1p34.2-pter	30	Partial	Miscarried
116	3	29	Mos. Partial monosomy 15q14.1-q15.1	35	Partial	Miscarried
117	3	25	Mos. partial monosomy 4q21.21-qter	35	Partial	No pregnancy
118	3	38	Mos. Trisomy 10	45	Tris	No pregnancy
119	1	41	Mos. Trisomy 22	80	Tris	Ongoing
120	1	41	Mos. Monosomy 19	80	Tris	Miscarried
121	3	38	Mos. Trisomy 3	30	Tris	No pregnancy
122	3	33	Mos. Trisomy 6	30	Tris	No pregnancy
123	3	37	Mos. Trisomy 6	30	Tris	No pregnancy
124	3	32	Mos. Trisomy 16	30	Tris	No pregnancy
125	3	30	Mos. Trisomy 19	35	Tris	No pregnancy
126	4	40	Mos. trisomy 10	20	Tris	No pregnancy
127	4	26	Mos.Trisomy 14	20	Tris	Ongoing
128	3	33	Mos. Trisomy 3	25	Tris	Ongoing
129	3	37	Mos. Trisomy 5	25	Tris	Ongoing
130	3	38	Mos. Trisomy 6	30	Tris	Ongoing
131	3	31	Mos. Trisomy 8	30	Tris	Ongoing
132	3	32	Mos. Trisomy 16	30	Tris	Ongoing
133	3	38	Mos. Trisomy 16	35	Tris	Ongoing
134	3	40	Mos. Trisomy 7	40	Tris	Ongoing
135	3	38	Mos. Trisomy 19	40	Tris	Ongoing
136	3	36	Mos. Trisomy 22	40	Tris	Ongoing
137	4	35	Mos. trisomy 20	30	Tris	Ongoing
138	1	30	Mosaic Partial Trisomy 4pter-p15.2	60	Partial	No pregnancy
139	1	44	Mosaic Partial Trisomy 10pter-p11.21	30	Partial	Miscarried
140	2	40	Mos.Monosomy 18	30	Mono	Ongoing
141	2	32	Mos.Partial mono 12	30	Partial	Miscarried
142	2	32	Mosaic partil tri 14	30	Partial	Miscarried
143	2	42	MOS. MONOSOMY 20	60	Mono	Delivered
